# Supplementary material for: Specialized Metabolites Accumulation Pattern in Buckwheat Is Strongly Influenced by Accession Choice and Co-Existing Weeds
Source: Plants (Basel). 2023 Jun 21;12(13):2401. doi: 10.3390/plants12132401 (PMC10346431; doi:10.3390/plants12132401)
Supplement: Supplementary file 1 [file plants-12-02401-s001.zip]

Archive with 1 entries (1 files):
- Table. S1. Raw Data.xlsx
