# Supplementary material for: Specialized Metabolites Accumulation Pattern in Buckwheat Is Strongly Influenced by Accession Choice and Co-Existing Weeds
Source: Plants (Basel). 2023 Jun 21;12(13):2401. doi: 10.3390/plants12132401 (PMC10346431; doi:10.3390/plants12132401)
Supplement: Supplementary file 1 [file plants-12-02401-s001.zip › Table. S1. Raw Data.xlsx]

## Sheet: PCA-SCORES Accessions alone
	PC1	PC2	PC3	PC4	PC5	PC6	PC7	PC8	PC9	PC10	PC11	PC12	PC13	PC14	PC15	PC16	PC17	PC18	PC19	PC20	PC21
E-R1	-0.5259	2.2155	-1.2449	0.070202	-3.415	0.45386	0.035958	0.089718	-0.16936	-0.291	-0.10598	-0.17287	0.19447	-0.016828	0.1757	0.040763	0.19887	-0.10967	0.036883	0.0082146	0.10777
E-R2	0.42986	2.1952	-0.74845	-0.12804	-2.7901	0.035156	-0.32336	0.9128	-0.14449	0.18588	-0.040684	-0.22528	-0.24378	0.1336	-0.068196	-0.16447	-0.0054434	0.11158	-0.062476	-0.078865	-0.12892
E-R3	1.022	1.825	-0.80933	-0.43227	-3.0656	0.34713	-0.35971	0.76872	0.03362	-0.1274	0.068855	0.29684	0.098065	-0.16634	-0.092993	0.0032979	-0.12356	0.042697	-0.04281	0.095755	0.037892
E-Re1	4.9464	1.6627	0.76483	1.1191	0.021277	-1.7888	-0.59047	-0.50781	-0.093954	-0.40056	-0.20783	-0.055663	0.068575	0.071672	-0.12773	0.12075	-0.25121	-0.13426	0.15079	0.11876	-0.050175
E-Re2	4.86	1.8197	0.67095	0.79572	0.11369	-1.8095	-0.19743	-0.61869	0.37941	-0.51053	6.8756e-05	0.076895	-0.18437	-0.0057645	-0.044261	0.011074	-0.061626	0.14885	-0.23111	-0.050051	0.086425
E-Re3	5.3499	1.5729	0.66906	0.59696	0.12051	-1.9199	-0.20987	-0.68873	0.36839	-0.26073	0.25466	-0.22053	-0.2649	0.037924	0.11733	-0.050082	0.35987	-0.025179	0.1149	-0.061224	-0.015662
E-S1	-1.9688	2.9879	1.0293	2.5515	0.90134	1.1169	0.38458	0.12917	-0.037109	0.31254	0.58359	0.28739	-0.29537	-0.22488	0.16492	0.0079133	-0.069717	-0.010166	0.044301	0.06439	-0.0074654
E-S2	-1.8236	2.8851	1.2176	2.7356	0.73607	0.91018	0.43273	-0.11866	-0.15032	0.58018	0.29702	0.083753	-0.085589	-0.16877	0.19024	-0.034544	-0.087193	0.017754	0.059695	-0.1005	0.10284
E-S3	-0.97362	2.4906	1.6411	2.8767	0.73499	1.4097	0.19621	0.19163	-0.30021	-0.26966	-0.69124	-0.083741	0.26596	0.44878	-0.31436	0.17377	0.083571	-0.030614	-0.060641	0.013812	-0.10441
G-R1	-1.5233	0.51219	0.39381	-2.2672	-0.42473	0.37331	0.52226	-1.0122	-0.13505	0.29202	0.91867	0.20138	0.011184	0.32212	-0.1143	0.39484	0.034287	-0.058405	-0.14414	-0.04009	-0.092123
G-R2	-1.2517	0.86965	0.49472	-2.4713	-0.29009	0.31229	0.35839	-0.49518	0.34581	0.367	-0.73375	-0.60369	-0.32709	-0.18368	0.48801	0.19398	-0.3322	-0.027716	-0.0070866	-0.012696	-0.020139
G-R3	-2.5294	1.1613	-0.057593	-2.247	-0.68804	0.75348	0.93657	-1.0568	0.076916	0.12261	0.20974	-0.19178	-0.036904	0.29623	-0.39276	-0.33684	-0.076893	0.25231	0.1725	0.053415	0.049708
G-Re1	3.9701	0.34798	1.1908	-1.3256	1.1255	-0.16727	1.4376	0.24484	-0.3622	0.28096	-0.30244	-0.10073	0.12946	0.21189	0.027633	-0.40339	0.11871	-0.28938	-0.056589	-0.021154	0.02346
G-Re2	4.6646	-0.10959	1.0875	-1.6812	0.8472	-0.47921	0.31216	0.93917	-0.89822	0.44439	-0.09657	0.13843	0.27797	0.1545	-0.042724	0.35426	-0.1064	0.10509	0.013259	-0.089215	0.12105
G-Re3	5.3259	0.30683	0.35302	-1.6002	0.82744	-0.59952	1.1849	0.91148	0.15793	-0.14004	0.38391	0.19568	0.3603	-0.45992	0.084725	-0.10008	-0.035512	0.062971	0.046774	0.090421	-0.11823
G-S1	-3.8238	1.6708	0.11832	-1.958	1.5969	-0.46589	-1.3861	0.33152	-0.18723	0.29685	-0.02244	0.052832	-0.038941	0.044112	0.079802	-0.17362	0.15885	0.15009	-0.033621	0.0084986	-0.086219
G-S2	-4.1399	2.0212	0.2288	-1.8854	1.3474	-0.20114	-1.1001	0.26685	0.59249	-0.064299	-0.11442	0.21812	0.24224	-0.053796	0.088291	0.14212	0.12003	-0.048699	-0.035175	0.042382	0.062209
G-S3	-3.866	1.8213	0.41231	-1.3857	1.3635	0.47841	-0.4354	0.14052	0.84538	-0.18954	-0.346	0.19677	0.034637	-0.15456	-0.25349	-0.047475	0.052444	-0.16959	0.07443	-0.038032	0.015649
K-R1	-3.1965	-2.1482	1.1924	0.30079	-0.85542	0.24978	1.1061	0.043558	0.34592	-0.42251	0.010379	-0.35388	0.19257	-0.30339	-0.049674	0.23968	0.15501	-0.18484	0.061039	-0.013433	-0.034509
K-R2	-2.5901	-2.3593	1.148	0.61993	-0.09439	-0.41338	0.42625	0.66644	0.5986	-0.17851	0.24372	-0.25839	-0.12592	0.17675	0.082361	0.05866	0.224	0.12789	-0.00036211	0.025149	0.095933
K-R3	-2.1177	-2.4228	1.2215	0.4863	0.24977	-0.8401	-0.10234	1.3012	0.26204	0.13274	0.21318	-0.23441	-0.69922	0.34085	-0.21776	-0.028237	-0.16148	-0.16517	0.019781	0.01076	0.011363
K-Re1	-1.4387	-2.5574	0.62854	0.1379	-0.9354	-0.23444	0.51259	-0.17969	0.55782	-0.50739	-0.36161	0.96233	0.047503	0.55479	0.25956	0.022811	-0.13287	0.11428	0.097484	-0.030938	-0.019069
K-Re2	0.37039	-1.7845	1.8006	-0.97207	0.031179	1.2143	-0.52932	-0.25097	-0.9998	-0.80039	-0.06263	0.23419	-0.30984	-0.33551	0.02596	-0.037413	0.10393	0.010958	0.035995	-0.01483	0.053057
K-Re3	-0.17771	-1.6734	1.8066	-0.76808	0.088647	1.169	-0.80911	-0.25558	-0.64169	-1.0627	0.24822	-0.16869	-0.079051	-0.12124	-0.019827	-0.14985	-0.11266	-0.10771	-0.080437	-0.037683	-0.014008
K-S1	-3.1797	-1.7749	1.3014	1.2768	-0.58687	-1.1	-0.29063	-0.66739	-0.10795	0.58858	-0.21013	0.04909	0.43926	-0.38747	-0.23502	-0.17808	-0.20975	-0.04558	0.00044509	-0.058946	0.0079575
K-S2	-3.1577	-2.0071	1.4497	0.80915	-1.0306	-1.2214	-0.32482	-0.19639	-0.39572	0.63827	-0.095872	0.24399	0.10519	0.10731	0.30478	-0.26655	0.072997	0.00061559	-0.083551	0.0081604	-0.030859
K-S3	-3.2691	-2.0163	1.375	0.86599	-0.30971	-1.1426	-0.28575	-0.10874	-0.12234	0.27508	0.20611	-0.35742	0.30003	-0.22813	-0.061601	0.16257	0.033918	0.16929	-0.03846	0.11076	-0.038258
PI-R1	0.10581	-0.83612	-3.1203	0.034833	0.11879	-0.23169	0.1744	-0.47586	-0.13331	0.46181	-0.075676	0.17751	-0.25247	0.0864	-0.11758	0.01566	0.031951	-0.35018	-0.17166	0.13989	0.066048
PI-R2	0.36931	-1.1103	-2.6692	0.22103	0.031843	-0.23822	0.42944	-0.053705	-0.14869	0.16522	-0.29894	0.47944	-0.65078	-0.51383	-0.19073	0.11912	0.064495	0.012577	0.06158	-0.05344	-0.083017
PI-R3	0.38249	-1.1143	-2.7168	0.18412	-0.1153	-0.3751	-0.29731	-0.095608	-0.30495	0.46652	-0.23034	-0.021195	0.20571	-0.039354	-0.12384	0.11205	0.23713	0.022982	0.11922	-0.12409	0.001641
PI-Re1	5.3204	-1.8803	-0.71082	0.66074	0.014026	2.0016	-0.87345	-0.25458	0.30395	0.34363	0.18102	0.0028419	0.22892	0.20059	0.33177	-0.055256	0.064314	-0.15938	0.057411	0.055625	-0.068203
PI-Re2	4.5501	-1.7283	0.17807	0.51005	0.84661	1.5303	0.055467	-0.28014	0.055243	0.35448	-0.51457	-0.16145	-0.2613	-0.020874	-0.049134	0.055534	0.15141	0.37974	-0.058244	0.13403	0.022682
PI-Re3	5.9384	-2.0432	-0.52591	0.20547	-0.037981	1.4901	-1.0331	0.11754	0.94421	0.34482	0.33219	-0.14358	0.18737	-0.041786	-0.20345	-0.048327	-0.17785	-0.0078745	-0.015706	-0.12541	0.028109
PI-S1	-2.3656	0.0091609	-3.176	0.94097	1.2431	-0.17904	0.47033	-0.0076805	-0.17848	-0.61219	0.078764	-0.30426	0.091774	0.1483	0.20182	-0.024114	-0.12432	0.099236	-0.055129	-0.1138	-0.078945
PI-S2	-1.7735	-0.39725	-3.1382	0.8841	1.0093	0.13552	0.74657	0.12563	0.32452	-0.58237	-0.021662	-0.0047703	0.30207	-0.18715	0.0011581	-0.16132	-0.052849	0.095758	-0.15626	0.011838	0.042259
PI-S3	-1.9134	-0.41147	-3.4565	0.23815	1.2701	-0.57379	-0.57416	0.14356	-0.68118	-0.23383	0.30267	-0.23517	0.072259	0.27747	0.095361	0.030809	-0.14426	-0.00026723	0.16698	0.072547	0.054159

## Sheet: PCA-SCORES SHOOTS
	PC1	PC2	PC3	PC4	PC5	PC6	PC7	PC8	PC9	PC10	PC11	PC12	PC13	PC14	PC15	PC16	PC17	PC18	PC19	PC20	PC21
E-A1	-1.2419	-3.1535	0.1086	1.9174	0.4945	-0.61999	0.60735	0.093691	-0.29797	0.17697	-0.089031	-0.038054	-0.18855	0.36384	0.34229	0.10993	-0.24724	-0.091929	0.070895	0.02884	0.0024734
E-A2	-0.88413	-3.2444	0.42821	2.0148	0.36013	-0.6439	0.6655	0.25702	-0.32525	0.19914	0.069835	0.14656	0.040383	0.25898	0.23861	0.14338	-0.0053	0.11705	-0.038205	-0.081902	0.051107
E-A3	0.030063	-3.4515	-0.24873	1.5863	0.095307	-1.2035	0.98675	-0.1748	-0.11329	1.0146	0.44496	0.040622	0.2171	-0.1866	-0.11328	-0.44435	0.15862	-0.16014	0.034386	0.067187	-0.029106
E-L1	-2.6554	-2.2594	-0.16201	1.8612	0.34493	-0.062252	-0.047015	-0.087616	0.45213	-0.80063	-0.5529	0.0025457	-0.2295	-0.03786	-0.23827	-0.15935	0.20432	0.14971	0.05398	-0.084472	-0.013939
E-L2	-1.5386	-2.4467	-0.21281	1.9249	0.51071	-0.05128	0.41647	-0.25596	0.37515	-0.76255	0.074211	-0.17924	0.21016	-0.2213	-0.28985	0.15188	-0.24827	0.034032	-0.13616	0.18883	0.047188
E-L3	-2.4356	-2.6593	0.012346	1.8449	0.34401	0.02968	0.24227	-0.5738	-0.078947	-0.31122	-0.35943	0.13281	-0.090475	-0.30187	-0.01022	0.15619	0.11271	-0.10795	0.007456	-0.12627	-0.028374
E-P1	1.5654	-2.2033	-0.92587	0.80793	-1.6097	1.8112	-1.2251	1.0277	-0.050364	-0.098192	0.28353	-0.18779	0.14888	-0.46965	0.17345	0.042619	-0.069172	-0.18351	0.16737	-0.033482	0.031334
E-P2	1.4614	-2.2651	-0.67761	0.73989	-1.1348	0.74424	-0.70807	0.29447	-0.21642	0.030544	-0.16241	0.1216	-0.14086	0.14374	0.047996	0.17395	0.16491	0.25783	0.1037	0.16751	-0.03664
E-P3	3.1136	-2.4685	-1.3191	0.5079	-2.0007	1.124	-0.68254	0.77825	0.19498	0.0032326	0.070001	0.11117	-0.02255	0.42658	-0.12778	-0.21113	0.013348	-0.046597	-0.26404	-0.056052	-0.021851
G-A1	-2.4309	0.29274	0.46895	-1.8214	1.7861	0.35919	0.089466	0.92822	0.7325	-0.281	-0.20142	0.31406	0.069937	-0.15222	0.1383	0.080971	0.13901	-0.14064	-0.11795	0.059181	-0.0094159
G-A2	-2.9051	-0.01434	0.48279	-1.9997	1.5848	0.1619	-0.11199	0.66943	0.59803	-0.41193	0.28382	-0.18644	0.069389	0.11416	0.24712	-0.27158	0.09442	0.084648	-0.0060876	0.0069575	0.040526
G-A3	-2.5973	-0.36188	0.12197	-1.6082	1.3413	-0.43294	-0.17222	0.54739	0.20722	-0.22979	0.74349	-0.44609	-0.0070365	0.098834	-0.079361	0.22284	0.03392	-0.070104	0.026736	-0.039467	-0.08995
G-L1	-2.0208	-0.48949	-0.09781	-1.6447	0.7817	0.89346	-0.26185	-0.092566	-1.0046	0.64649	-0.7842	-0.69018	0.44056	0.085644	-0.12876	0.050695	0.009547	0.046662	-0.072403	-0.036468	0.023207
G-L2	-2.1318	-0.46949	0.27933	-2.1011	1.0831	1.0816	0.044618	0.014166	-0.6337	0.43024	-0.20667	0.28211	-0.17187	0.14414	-0.25018	-0.038296	-0.05567	-0.22982	0.086831	0.023935	-0.031574
G-L3	-3.0949	-0.40676	0.17796	-2.1291	1.0216	1.147	-0.47275	-0.34427	-1.0358	0.044953	0.41917	0.45192	-0.3767	-0.10927	0.023249	-0.15608	-0.15669	0.21601	0.0037752	0.013397	0.01986
G-P1	-1.2715	-1.0461	0.23187	-2.8587	-1.8056	-0.42738	0.41115	-0.43963	0.28028	-0.093832	0.43449	0.38047	0.2881	0.12332	-0.24451	0.22025	-0.0086805	0.011462	-0.094532	-0.10548	0.079607
G-P2	-1.5021	-0.78428	0.049499	-2.8921	-2.1568	-0.3912	0.49151	-0.66628	0.31803	-0.0068697	-0.034616	-0.091519	-0.027965	-0.047496	0.02011	0.0092513	0.012004	0.032489	0.1748	0.017877	0.011709
G-P3	-1.6415	-0.80419	0.15167	-3.0449	-2.247	-0.24536	0.33003	-0.95083	0.46745	-0.060211	-0.29147	-0.25926	-0.12796	-0.085598	0.2633	-0.10382	-0.033938	-0.0053142	-0.032636	0.054876	-0.064255
K-A1	0.19145	0.85232	3.3074	0.69412	-0.084993	-1.2348	-1.1832	0.16913	-0.20577	0.25349	0.24302	-0.069406	0.11011	0.031756	-0.33957	0.024825	0.17974	0.1297	0.1178	0.041217	0.050796
K-A2	0.38084	0.92417	3.4033	0.2123	-0.44036	-1.6482	-1.0863	0.52067	0.26576	-0.12672	-0.35201	0.084876	-0.20514	0.01435	-0.17979	-0.11111	-0.28861	-0.071401	-0.0016461	-0.053259	-0.085073
K-A3	-0.043971	1.0513	3.1403	0.18862	-0.26225	-1.312	-1.2599	-0.21355	-0.0024319	0.42179	-0.17736	0.088824	0.027411	-0.030999	0.39744	0.11569	0.087339	-0.10132	-0.096345	0.034836	0.068026
K-L1	2.9894	1.8799	3.0287	1.0573	-0.10269	1.4119	0.98175	-0.43768	-0.086044	-0.020017	0.19928	-0.067381	-0.3729	-0.0014919	-0.042222	0.2303	0.22249	-0.14247	0.05234	-0.010803	0.021449
K-L2	2.5306	1.4095	3.6644	0.91726	0.18127	1.4576	0.72768	-0.29338	0.19951	0.075418	0.070557	-0.025399	0.21385	-0.090342	0.20333	-0.10985	0.035654	0.18212	-0.13911	-0.045243	-0.10141
K-L3	2.8644	1.4239	3.3948	0.76116	0.1481	1.1286	0.67138	-0.21488	0.14511	-0.20464	0.054854	-0.09141	0.15759	0.065696	-0.11209	-0.1553	-0.26156	0.0031055	0.076164	0.0056921	0.054084
K-P1	6.645	-0.73324	-1.4704	-1.6184	1.0499	-0.97983	0.061924	-0.050367	-0.31612	-0.42504	-0.10016	-0.14807	-0.21909	-0.25016	0.027186	-0.14706	0.022251	0.04467	-0.012306	-0.1078	0.1121
K-P2	6.5415	-0.50973	-1.3285	-1.602	1.077	-0.53572	0.16357	0.0040652	-0.05615	0.075234	-0.072299	0.19848	0.24166	0.072196	-0.0038002	0.18444	0.099414	0.050462	-0.0091907	0.072426	-0.050308
K-P3	6.6805	-0.44038	-1.4773	-1.6451	0.99138	-0.69366	0.19466	-0.011051	0.037825	-0.14065	-0.16637	0.0036907	-0.098123	-0.023302	-0.020103	0.035461	-0.11333	-0.038584	0.054634	0.02324	-0.05339
PI-A1	-1.0865	2.5354	-1.4019	1.2427	-0.22132	-0.53587	-0.18811	-0.27273	-0.754	-0.63988	0.099826	0.18974	0.40163	-0.11322	0.25238	-0.1298	-0.049068	0.057454	0.052532	-0.010149	-0.001414
PI-A2	-0.46449	2.6117	-1.5967	1.1392	-0.61881	-0.53996	-0.27231	-0.63535	-1.0212	-0.75219	0.43523	-0.4	-0.2449	0.20123	-0.00076979	-0.020434	0.097562	-0.14162	-0.14718	0.015892	-0.031346
PI-A3	-0.58943	3.1678	-1.3392	0.84644	-0.084399	0.3225	-0.22701	-0.4669	-0.071809	-0.5874	-0.28646	0.42361	0.3913	0.21787	-0.027821	-0.059626	0.055494	-0.16998	0.093633	0.062832	-0.011823
PI-L1	-0.32472	1.83	-2.2629	0.88209	0.66483	0.46336	-0.35964	-0.53391	0.8032	0.49465	-0.064246	0.044459	0.073186	0.20421	0.012432	0.013056	-0.035309	-0.03906	0.074777	-0.13466	0.053657
PI-L2	-0.51768	1.3134	-2.1298	1.2967	0.62638	-0.0219	-0.82928	-0.78283	0.33196	0.67279	0.23504	0.050438	0.016157	-0.24301	-0.035837	0.060542	-0.038584	0.11571	-0.035252	-0.054356	-0.10671
PI-L3	0.021421	1.5681	-2.1326	1.2341	0.77213	0.50339	-0.57226	-0.73645	1.0992	0.5795	0.1017	-0.17413	-0.25826	0.087642	-0.007794	0.013241	-0.089806	0.032875	-0.020427	0.076234	0.067997
PI-P1	-1.0133	3.0726	-1.3388	0.52625	-0.81681	-0.50635	1.0942	1.2185	0.072152	0.081775	0.040605	-0.084865	0.075806	0.094603	-0.012323	0.09524	-0.077453	0.1491	0.17157	-0.071749	-0.050239
PI-P2	-1.3537	2.9344	-1.1041	0.38065	-0.93948	-0.3774	0.7142	0.8296	-0.38415	0.55626	-0.14613	0.15572	-0.16141	-0.42385	-0.080945	0.15053	-0.072661	0.031641	-0.19816	0.006858	0.019939
PI-P3	-1.2703	3.3444	-1.226	0.3812	-0.73338	-0.17613	0.76512	0.88255	0.073435	0.19563	-0.25644	-0.084471	-0.24992	0.039459	-0.041918	-0.16748	0.1086	-0.0062707	-0.0017571	0.083795	0.061747

## Sheet: PCA-SCORES ROOTS
	PC1	PC2	PC3	PC4	PC5	PC6	PC7	PC8	PC9	PC10	PC11	PC12	PC13	PC14	PC15	PC16	PC17	PC18	PC19	PC20
E-A1	-3.1022	-0.85039	-2.0204	-0.020298	-0.099362	0.92874	-0.53139	-0.3822	-0.83877	-0.47788	-0.11149	0.13802	0.009174	0.054496	0.040126	0.15003	0.070181	0.16226	-0.076752	-0.037203
E-A2	-2.4419	-1.277	-2.3861	0.1226	-0.99107	0.28713	-1.2832	-0.37867	0.33155	-0.032853	0.16239	-0.19088	-0.23899	0.08015	-0.068411	-0.063136	-0.23246	0.0046945	0.11366	0.037221
E-A3	-2.4415	-1.8292	-2.4041	0.0093045	-1.5319	0.057737	-1.4696	-0.23417	-0.47043	0.084806	-0.61111	-0.44947	-0.22115	-0.052692	0.017743	0.051621	0.136	-0.074428	-0.18475	0.00053291
E-L1	-2.9978	1.2087	-1.1028	-0.31576	1.1795	0.050445	1.0177	0.52658	0.33035	0.5962	-0.61169	0.078916	-0.32473	0.081851	0.25794	-0.079827	-0.086527	0.10336	0.062262	-0.018817
E-L2	-2.6195	0.14822	-1.7348	0.30211	0.54657	-0.49409	0.85476	0.49356	0.31415	-0.20263	-0.041067	-0.048902	-0.16669	-0.16664	0.15156	0.10996	0.26014	-0.021082	-0.037433	0.0008159
E-L3	-3.467	0.49239	-1.6162	0.62646	0.37989	0.50818	0.36463	-0.19804	-0.59133	-0.26038	0.94062	0.44223	0.030974	0.11993	-0.28639	-0.0036751	-0.17989	-0.072818	0.11616	-0.057366
E-P1	-2.7411	1.2307	-1.3683	-0.18312	0.74886	0.27829	0.57628	0.59366	0.56546	0.062857	-0.31584	-0.14985	0.28181	0.17161	0.037528	0.063678	-0.13052	-0.17781	-0.054119	-0.059427
E-P2	-2.7181	0.97357	-1.3492	-0.37824	0.42072	0.009787	1.1188	0.22311	0.45301	-0.13878	-0.091394	0.068034	0.26734	-0.20737	-0.35016	-0.030152	0.034151	0.17749	-0.037227	0.074203
E-P3	-3.0251	-0.099318	-1.6609	0.49579	-0.11181	0.12612	0.09039	0.044791	0.47633	0.085752	0.46875	-0.0070986	0.038368	0.046507	0.13321	-0.31719	0.13651	-0.075548	0.057702	0.079899
G-A1	-0.51143	0.48597	1.261	1.011	-0.81568	-0.39532	0.76777	-0.7893	-0.65613	0.93458	-0.20519	-0.14607	-0.49777	-0.13182	-0.53015	-0.029954	0.18137	-0.0077041	0.012805	-0.024648
G-A2	-0.739	0.41659	1.3085	1.3213	-1.4602	-0.7315	-0.24506	-0.51405	0.15778	0.0063975	0.19679	0.89909	0.22378	-0.29278	0.094206	-0.026635	-0.18879	0.096643	-0.15545	0.015156
G-A3	-1.4419	1.1638	1.6305	1.0681	-0.13673	-0.15191	0.82402	-0.52259	-0.53906	0.26338	0.5087	-0.30493	0.2082	-0.16518	0.33491	0.11223	0.1584	-0.17985	-0.071189	-0.031398
G-L1	-1.4541	0.50658	1.5715	1.3053	-0.02028	-0.58425	-1.0113	0.0072474	0.43682	-0.028067	-0.27942	0.098097	0.58103	0.042364	-0.21012	0.3425	0.18658	0.15847	0.19366	0.056745
G-L2	-1.0626	-0.49222	1.1896	1.0654	-0.21393	-0.69199	-0.4404	-0.51209	0.074734	0.61113	0.33513	-0.61784	0.30508	-0.023163	0.16568	-0.010626	-0.11535	0.018507	0.098893	0.067898
G-L3	-1.3216	0.72923	1.5397	1.1474	0.023014	-0.47951	-0.59379	-0.3608	0.42262	0.20854	-0.067599	0.57149	0.054866	0.23959	0.30921	0.14248	0.013496	-0.052804	-0.068946	-0.12279
G-P1	-0.24568	3.3723	1.5652	-0.27486	-0.59904	-0.59402	-0.79404	0.42139	-0.2306	-0.3299	-0.35449	0.34846	-0.28843	0.23285	-0.24847	-0.32153	0.1588	-0.23888	0.027702	0.0078883
G-P2	-0.15913	3.1847	1.4461	-0.41464	-0.46	-0.36021	-0.064631	0.48622	-0.45755	-0.27246	0.15452	-1.1611	0.0094113	-0.0269	0.06741	0.053922	-0.2567	0.09623	-0.0010795	-0.048476
G-P3	0.1396	3.3312	1.4711	-0.11116	-0.8399	-0.69855	-0.64413	0.86276	-0.078811	-0.44831	-0.13217	0.17266	-0.34046	-0.21002	0.11726	-0.04833	-0.090939	0.09009	0.0056179	0.042452
K-A1	1.9165	0.96912	0.71329	2.0042	1.3392	1.9661	0.16934	0.30477	-1.0258	-0.25886	-0.1353	0.066293	0.45098	0.048194	0.10814	-0.18762	-0.048812	0.075189	-0.063038	0.074857
K-A2	2.9099	0.58814	0.19162	1.5306	1.2412	1.4727	-0.32628	0.29222	0.33754	-0.11862	0.031414	-0.1367	0.04885	-0.2542	-0.32422	0.062669	0.26387	-0.0032448	0.023548	-0.086464
K-A3	3.4273	0.40159	-0.14807	1.2746	0.60895	1.2663	-0.86636	0.39099	0.98169	0.46134	0.65986	-0.093289	-0.52129	-0.014401	0.011848	-0.060225	-0.061731	0.021251	-0.098883	-0.060666
K-L1	2.4371	-2.6441	-0.12182	2.1991	-0.12539	-0.73988	0.26439	-0.1845	0.24492	-0.034497	-0.41888	-0.22486	0.55121	0.1727	-0.049561	-0.47963	0.040838	0.012931	-0.032148	-0.028965
K-L2	2.3793	-3.2247	-0.17456	2.7999	-0.42471	-1.6475	0.88628	0.42512	0.13448	-0.96195	0.28036	-0.20108	-0.43217	0.18184	-0.053365	0.14064	0.0080267	0.018521	-0.035832	-0.022306
K-L3	1.979	-2.0806	0.5549	2.3365	0.75413	0.76009	0.32365	0.3278	-0.33604	0.38193	-0.61097	0.30164	-0.42855	-0.030817	0.15363	0.23252	-0.27421	-0.088521	0.12209	0.11136
K-P1	4.8791	2.1652	-2.608	-1.12	0.45702	-0.29683	-0.11909	-0.28716	0.087778	0.31706	0.16548	0.044658	0.10752	0.17518	0.25684	0.11324	0.28742	0.15192	-0.052941	0.071093
K-P2	4.3164	1.4592	-2.5403	-1.0535	0.14553	-0.70452	0.13108	-0.63256	-0.34382	-0.061157	0.088592	0.14088	0.069589	0.094077	0.066592	-0.013553	-0.061446	-0.19904	0.045934	0.1309
K-P3	4.326	1.838	-2.6506	-0.7797	0.38251	-0.62927	0.2392	-0.84591	0.03977	-0.12115	-0.30897	0.041654	0.066069	-0.077064	-0.19174	0.13989	-0.23747	0.024875	0.047148	-0.13293
PI-A1	0.73823	-2.1522	0.2607	-1.9374	0.31867	-0.66532	-0.075119	1.0071	-0.49553	0.3054	0.4558	0.23922	-0.14168	-0.31114	-0.074971	0.09025	0.082496	0.0025399	-0.057306	0.096566
PI-A2	1.1397	-2.183	0.033064	-1.6828	-0.39282	-0.16354	-0.41531	1.3104	-0.39969	0.21414	0.11348	0.04575	0.41587	0.32336	0.017904	0.086164	0.08321	-0.086951	0.094156	-0.054547
PI-A3	1.1348	-2.1596	-0.40975	-1.838	0.061309	-0.48661	-0.2328	0.4245	-0.24276	0.25686	-0.10752	0.17291	0.28072	-0.65332	0.074963	-0.22678	-0.13247	0.02248	0.047664	-0.14552
PI-L1	0.79139	-0.49239	1.3232	-1.7863	-2.116	0.85413	0.33477	0.14791	0.65622	0.14537	0.053166	-0.075585	0.32105	0.068268	-0.3433	0.20424	-0.11702	-0.16663	-0.12344	0.063811
PI-L2	1.0539	-0.68683	1.0912	-1.3333	-3.2918	1.3853	0.59274	-0.67499	0.43436	-0.66396	-0.14805	-0.050191	-0.17892	-0.34789	0.3302	-0.04355	0.18899	-0.048143	0.18858	-0.0035728
PI-L3	0.66248	-0.82148	1.3684	-1.7812	-3.21	0.60845	0.89678	-0.021076	-0.14088	0.19264	-0.0092054	0.1462	-0.094566	0.56931	0.00086968	-0.047187	-0.071224	0.20717	-0.052939	-0.034232
PI-P1	-0.61721	-1.2964	2.0559	-1.8741	3.2157	0.10294	0.012152	-0.59222	-0.097646	-0.26154	-0.087921	0.071247	-0.050835	0.14203	0.10086	0.10313	0.081641	-0.11115	0.023988	-0.086658
PI-P2	-0.27907	-1.1472	1.7545	-1.9367	2.3576	-0.18846	-0.28364	-0.46841	-0.00035759	0.0099599	0.24561	-0.031964	-0.36391	0.22415	-0.017859	-0.18072	0.091082	0.21282	0.049739	0.0077213
PI-P3	-0.84484	-1.2285	1.9658	-1.7987	2.6602	0.040881	-0.068595	-0.69141	0.46563	-0.46533	-0.21238	-0.19769	-0.03174	-0.10305	-0.099921	-0.028833	-0.17764	-0.052839	-0.12785	0.11687

## Sheet: PCA-SCORES ROOT EXUDATES
	PC1	PC2	PC3	PC4	PC5	PC6	PC7	PC8	PC9	PC10	PC11	PC12	PC13	PC14	PC15	PC16	PC17	PC18	PC19	PC20
E-A1	-1.3463	2.0903	2.2007	0.94686	-0.33459	-0.6172	1.2039	-0.55832	-0.54001	-0.42533	-0.052777	0.21388	0.30046	-0.30007	0.36726	0.10956	-0.062991	-0.0046693	-0.010493	-0.053968
E-A2	-1.2653	2.1001	2.3653	0.65053	-0.11469	-0.6648	1.1735	-0.92101	-0.63813	-0.0064971	0.12432	-0.022996	0.17763	0.089489	-0.12958	-0.17062	-0.12549	0.026912	0.1758	0.046602
E-A3	-1.734	2.1512	2.2992	0.70307	-0.011048	-0.6062	1.045	-0.92022	-0.31476	-0.075757	0.14347	-0.26155	0.060543	0.31844	-0.17861	0.00044312	0.21357	-0.046993	-0.18637	0.017623
E-L1	7.8529	2.909	0.40984	-0.92769	-0.8991	0.40852	-0.35339	0.15645	-0.14126	0.015911	-0.086468	0.20116	-0.0041894	0.26177	-0.13118	0.22169	0.019402	-0.13463	0.087603	0.069002
E-L2	7.7275	3.0145	0.4552	-0.68579	-1.1751	0.55218	-0.33201	0.3488	-0.19547	0.080436	0.1282	-0.090226	-0.10851	0.11888	0.12641	0.12801	-0.15346	-0.022008	0.018502	-0.036092
E-L3	7.2371	2.9648	0.34905	-0.85662	-0.73917	0.53794	-0.0074409	0.42146	-0.11688	0.12915	-0.056553	-0.077276	0.011152	-0.24883	-0.067258	-0.39161	0.13485	0.18184	-0.11747	-0.047147
E-P1	-1.6405	1.3167	2.0023	1.3703	0.19625	-0.53602	-0.6454	0.61867	1.1099	-0.34172	0.23802	0.17432	0.0072009	-0.2048	0.099626	0.018815	0.11136	-0.059473	-0.038422	-0.052052
E-P2	-1.5162	1.384	2.0275	1.3398	0.08954	-0.47172	-0.80863	0.79671	1.1587	-0.31265	0.29692	0.22741	-0.15425	-0.074629	-0.0018582	-0.093749	-0.042566	-0.088245	-0.1055	0.093634
E-P3	-1.9329	1.1454	1.8834	1.6023	-0.090336	-0.72867	-0.40832	0.72485	0.61583	0.098403	0.17824	-0.30521	-0.23413	-0.1044	0.022612	0.10181	-0.16186	0.12057	0.15373	-0.023509
G-A1	-0.84379	0.51193	0.61715	-1.5798	1.5438	-0.0088748	0.033803	-0.24212	0.27544	0.59035	-0.25155	-0.14449	0.15659	-0.15046	-0.13561	0.23305	-0.29622	-0.027061	-0.10977	-0.027056
G-A2	-1.5688	0.042631	0.77299	-1.3535	1.0198	0.49082	-0.35163	-0.1122	-0.25958	-0.22418	-0.34691	0.22851	-0.22324	-0.025402	0.33543	0.1292	0.20267	0.17686	-0.020609	0.047952
G-A3	-1.9731	0.88887	1.1228	-1.054	1.405	0.51179	-0.67557	-1.1964	-0.53191	0.52818	0.41029	0.078678	-0.68862	-0.2103	-0.087306	-0.0054854	0.048545	0.0023546	0.016065	-0.00085792
G-L1	-0.76273	0.12049	0.84209	-1.2634	1.544	0.51642	-0.059064	-0.058396	0.93136	0.66103	-0.099535	-0.3877	0.14998	0.086519	0.045387	-0.033978	0.10095	-0.031132	0.10349	-0.031309
G-L2	-0.64737	0.23231	0.73106	-1.764	1.4502	0.15744	0.23684	-0.16581	0.5668	0.40764	-0.50206	0.32897	0.14007	-0.043157	-0.18894	-0.09194	0.061222	-0.09629	0.042585	0.0016576
G-L3	-2.0013	-0.60767	0.5065	-1.3655	0.60556	-0.036843	-0.35075	0.66149	-0.24426	-0.73332	-0.60307	0.5602	0.4039	0.27935	0.11476	-0.29692	-0.093531	-0.031784	0.050963	-0.01333
G-P1	-2.6121	-0.39809	0.21489	-0.78267	0.0098864	0.72766	-0.35101	0.7673	-0.71197	-0.66242	0.30145	-0.47058	0.36116	-0.037385	-0.15863	0.2166	0.13517	-0.002704	0.097367	-0.0018118
G-P2	-3.0602	-0.5303	0.28868	-0.70034	0.27561	0.42052	-0.4249	0.51238	-0.65385	-0.51727	0.31509	-0.20251	-0.047723	0.28421	-0.1842	0.0021055	-0.11319	0.111	-0.092579	-0.00085757
G-P3	-3.0014	-0.34937	0.25662	-0.66134	0.21056	0.52766	-0.46713	0.50291	-0.7033	-0.50792	0.19965	-0.14962	0.061645	0.23479	0.033855	0.01279	-0.030189	0.01448	-0.042392	-0.013634
K-A1	4.15	-3.109	-0.63301	0.74398	0.60875	-0.50025	-0.25191	-0.41124	0.4852	0.25237	0.89461	0.278	0.66102	0.10418	-0.43233	-0.018408	0.053776	0.042851	0.0013225	-0.022022
K-A2	2.3019	-2.2406	-1.3576	-1.6142	-0.21485	-0.36404	0.38821	-0.5836	0.80592	-0.91125	0.067615	-0.14061	-0.22222	-0.36771	-0.013601	0.010044	0.0034517	0.031187	0.036573	0.0078427
K-A3	2.885	-2.0932	-1.5753	-1.4101	-0.086553	-0.1337	0.95417	-0.76018	0.72873	-1.0809	0.32223	0.011865	-0.1419	-0.091704	0.12804	0.05462	-0.12486	-0.0096048	-0.036783	0.016126
K-L1	-2.3497	-2.4044	0.96363	-0.92136	-2.2385	-0.043935	0.51131	0.45579	0.20246	0.48445	0.050382	-0.013897	0.0021709	-0.1061	-0.066792	0.047417	0.18659	0.036766	0.048026	0.014251
K-L2	-2.5775	-2.4685	0.91779	-0.8737	-2.1711	-0.17404	0.14098	-0.0049844	0.15512	0.48615	-0.13179	0.083627	-0.22439	0.20831	0.010193	0.0049349	-0.094312	-0.077167	-0.039613	-0.032969
K-L3	-2.5438	-2.5208	1.1058	-0.99481	-2.2076	-0.3039	0.14461	0.13557	0.10299	0.49853	-0.12636	0.0037339	-0.16673	0.096482	0.030148	-0.081823	-0.0052446	-0.025363	-0.019198	-0.0028506
K-P1	2.2213	-3.8617	1.6577	1.8719	0.15608	1.4381	-0.16673	0.25734	-1.3089	0.26916	-0.049924	0.42503	0.0079528	-0.57309	-0.13225	0.045514	-0.090308	-0.042419	-0.036929	0.01728
K-P2	4.8518	-3.6741	0.6432	1.1193	1.2155	-0.07288	-0.14756	-0.19593	-0.2717	0.44783	0.47937	-0.19957	-0.021967	0.39819	0.71498	-0.087635	0.043579	-0.043071	0.012626	0.0047818
K-P3	4.7592	-2.8964	1.1224	2.5695	0.80752	-0.49583	0.22268	0.067853	0.15098	-0.39484	-1.2456	-0.38358	-0.28527	0.18682	-0.28446	0.05259	0.043618	0.056266	0.0041847	-0.0066457
PI-A1	-1.4867	0.86364	-2.2218	1.0201	-1.1143	-0.070723	-1.3389	-1.3127	0.12518	-0.027654	-0.46399	0.15451	0.34489	0.081343	0.11079	0.29131	0.097348	-0.018698	-0.068765	-0.022839
PI-A2	-1.1208	0.33758	-1.8108	0.19368	-0.67165	-0.16921	-0.83394	-0.47863	0.04224	0.46641	-0.31408	-0.63644	0.54245	-0.3282	0.19831	-0.20046	-0.14588	0.046085	-0.038511	0.074498
PI-A3	-2.2272	0.67433	-1.9325	1.3386	-0.84174	0.39342	-1.1466	-1.327	-0.018873	-0.29769	0.063295	0.21659	-0.2942	0.15229	-0.16576	-0.20871	-0.025581	0.059031	0.11423	-0.023808
PI-L1	0.071694	0.64718	-2.603	-0.054594	0.20018	-1.8207	0.12778	0.659	-0.6517	0.1705	-0.045586	0.10099	0.051395	-0.33485	0.09918	0.060601	0.20909	-0.037663	0.088955	0.0017156
PI-L2	-0.23939	0.19667	-2.7573	-0.24712	0.46403	-1.635	0.26299	0.70154	-0.48705	0.3612	0.087825	-0.02444	-0.14673	0.027731	-0.098262	-0.0094601	-0.039233	0.011384	-0.064598	0.017751
PI-L3	-0.12588	0.69101	-3.1615	0.098279	0.68027	-1.8939	-0.031802	0.39864	-0.6422	0.14864	0.02367	0.11375	-0.32695	0.11597	-0.065324	-0.030207	-0.067764	-0.061252	-0.023233	-0.022332
PI-P1	-1.7433	1.0624	-2.627	1.2089	0.17454	1.2408	1.2662	0.50369	0.7054	0.54875	0.043462	0.43793	0.048069	0.23097	0.025922	0.1779	-0.047025	0.24742	-0.0031928	0.025213
PI-P2	-1.8216	0.83716	-2.6244	1.1974	0.10623	1.8416	0.70232	0.29118	0.069024	-0.23386	0.044998	-0.34793	-0.13294	-0.10662	-0.12431	-0.098661	0.057801	-0.19247	0.00030347	-0.008958
PI-P3	-1.9164	0.972	-2.4518	1.136	0.14693	1.5835	0.73839	0.26713	0.2005	0.10822	-0.036879	0.019502	-0.064338	0.03199	0.18335	-0.099344	-0.0032806	-0.11231	0.002095	-0.01188

## Sheet: PLSDA SCORE ACCESSIONS ALONE
	Comp 1	Comp 2	Comp 3	Comp 4	Comp 5	Comp 6	Comp 7	Comp 8
E-R1	-2.0785	-2.4395	-1.5186	-2.2307	1.1373	-0.3391	-0.50146	0.68283
E-R2	-2.3774	-1.698	-1.423	-1.9519	0.62279	-0.5437	-0.73158	-0.011068
E-R3	-2.2535	-1.1074	-1.6738	-1.7876	0.98321	-0.55276	-0.42824	0.41564
E-Re1	-2.8881	2.6891	-0.21405	-0.17598	-0.049703	1.3593	-0.21915	-0.97851
E-Re2	-2.979	2.5406	-0.22664	-0.46363	-0.41195	1.0532	-0.10566	-0.92725
E-Re3	-2.9142	3.0168	-0.39454	-0.47181	-0.47469	0.92054	-0.22059	-1.3185
E-S1	-1.9107	-2.6979	2.0695	0.47954	-0.68298	0.046527	-1.3748	0.65419
E-S2	-1.9775	-2.6707	1.8645	0.6371	-0.39796	0.61205	-0.95203	1.0524
E-S3	-1.9811	-1.8907	1.736	1.103	-0.43356	0.26053	-1.4212	0.98334
G-R1	-0.48837	-2.0048	-0.49352	0.098556	0.14358	-1.1033	0.3913	-0.79785
G-R2	-0.86102	-1.9548	-0.30137	0.29938	0.41264	-0.67352	1.1852	0.0027713
G-R3	-0.64373	-3.0118	-0.22427	-0.29496	0.33024	-1.0111	0.90742	0.25401
G-Re1	-1.5906	2.6814	-0.13756	0.43756	-1.1929	-0.30524	1.4464	0.82045
G-Re2	-1.4264	3.3773	-0.46698	0.62721	-0.6634	-0.30192	1.1278	-0.07154
G-Re3	-1.6714	3.8886	-0.41284	-0.38503	-1.2404	-0.36479	1.6388	0.90884
G-S1	-0.18763	-3.3189	1.9231	1.0071	0.67165	0.054812	0.97613	-1.1198
G-S2	-0.50518	-3.8885	1.8184	0.82928	0.50772	-0.18804	0.8503	-0.8581
G-S3	-0.41771	-3.5585	1.8157	0.8558	0.071764	-0.58097	0.48106	-0.37367
K-R1	1.7685	-2.4077	-1.7909	0.1501	-0.83026	-0.33306	-0.12641	0.81923
K-R2	2.0059	-1.5166	-1.3834	0.21944	-1.2409	-0.30098	-0.68918	-0.22754
K-R3	1.9683	-1.0637	-1.3282	0.19987	-1.602	-0.66551	-1.3688	-1.4841
K-Re1	1.8779	-0.64153	-1.932	-0.020754	-0.45408	-0.13214	-0.22682	0.11853
K-Re2	0.68643	0.58101	-0.74523	2.1216	0.47743	-0.70641	-0.21311	-0.17849
K-Re3	0.7585	0.14587	-0.57846	2.1755	0.5245	-0.66354	-0.4241	-0.32351
K-S1	1.551	-2.3867	-1.209	0.94816	0.66356	2.0273	0.71723	0.75006
K-S2	1.4906	-2.6151	-1.8986	0.65076	0.36806	1.4604	0.34627	0.20251
K-S3	1.7577	-2.3492	-1.2991	0.78709	-0.0039821	1.2547	0.21419	0.030957
PI-R1	1.9906	1.837	0.78016	-1.6762	0.3099	-0.019095	-0.0097192	-0.45427
PI-R2	1.9284	1.9176	0.35233	-1.6968	-0.17184	-0.20003	-0.1598	-0.2514
PI-R3	1.9425	1.9666	0.46569	-1.247	0.75804	0.54149	0.36115	0.013745
PI-Re1	0.85144	5.9357	0.39743	1.2293	1.2924	-0.30069	-0.76584	0.50312
PI-Re2	0.67318	5.0669	0.47375	1.3978	0.22893	-0.30378	-0.3332	0.58615
PI-Re3	0.66476	6.2682	-0.059785	1.0794	1.0346	-0.41792	-0.68754	0.11916
PI-S1	2.2618	0.023029	2.1194	-1.7567	-0.47108	0.10215	-0.01206	0.23621
PI-S2	2.3862	0.59557	1.8021	-1.7076	-0.40521	0.13479	0.38606	1.0682
PI-S3	2.5883	0.69075	2.0935	-1.4668	0.18854	0.17983	-0.057933	-0.84687

## Sheet: PLSDA SCORE SHOOTS
	Comp 1	Comp 2	Comp 3	Comp 4	Comp 5	Comp 6	Comp 7	Comp 8
E-A1	-3.3997	-0.61187	0.16101	0.24054	0.41969	-1.4768	-0.27197	0.035024
E-A2	-3.4261	-1.0591	0.0016881	0.27729	0.27286	-1.5456	-0.16399	0.13888
E-A3	-3.0814	-1.3812	1.4016	1.3906	0.87535	-1.0188	-0.15696	-0.047552
E-L1	-3.0454	0.9305	-0.30516	-0.38971	0.17165	-1.4508	-0.078343	0.0051803
E-L2	-2.8195	-0.039536	-0.13943	-0.31824	0.35382	-1.478	-0.23789	-0.10597
E-L3	-3.3492	0.59393	-0.014468	0.18138	0.69863	-0.99353	0.066556	-0.11169
E-P1	-1.3793	-2.3345	-0.23371	-2.0495	-0.88986	-0.10511	1.9339	0.10593
E-P2	-1.4645	-2.1305	0.4354	-0.75318	-0.3612	-0.22914	1.1777	0.065842
E-P3	-0.94302	-3.3663	0.79624	-1.3607	-1.0214	-0.34972	1.4655	-0.34137
G-A1	-0.68772	1.7588	-1.2776	-1.3221	-0.10791	1.0074	-0.99264	0.31137
G-A2	-1.1167	2.0499	-1.1268	-1.2252	-0.40537	0.75547	-1.3647	-0.07833
G-A3	-1.2371	1.8541	-0.50565	-0.77291	-0.38301	0.33935	-1.2788	0.187
G-L1	-1.1098	1.4068	-0.27954	-0.62188	0.52863	1.8027	0.11365	0.18754
G-L2	-1.206	1.3476	-0.64892	-0.82989	0.45886	2.0757	-0.15552	0.098486
G-L3	-1.4671	2.1686	-0.75565	-1.0042	0.30822	1.9935	-0.13885	0.21156
G-P1	-1.2442	1.0016	1.3444	1.0735	-1.1124	1.4889	-0.049422	-0.41244
G-P2	-1.0268	1.4537	1.6643	1.4294	-0.95031	1.7443	0.2575	-0.40963
G-P3	-1.1029	1.5565	1.7018	1.5834	-0.84904	1.974	0.25648	-0.63764
K-A1	0.19407	-0.75538	-1.4616	1.6472	-0.45172	-0.55094	-0.17965	0.53019
K-A2	0.34101	-0.81765	-1.2923	1.752	-0.96428	-0.53192	-0.12838	0.93384
K-A3	0.37235	-0.27686	-0.99814	2.1122	-0.26682	-0.11317	-0.2775	0.20919
K-L1	2.0719	-2.7506	-2.1856	0.57154	0.44274	0.45685	0.53344	-0.63635
K-L2	1.3503	-2.8358	-2.5831	0.61107	0.52432	0.71078	0.4912	-0.52631
K-L3	1.5437	-2.9878	-2.3788	0.4793	0.19883	0.41095	0.25976	-0.41937
K-P1	1.9955	-5.1083	1.5951	-0.55922	-0.16383	0.13231	-1.2232	0.41285
K-P2	2.1278	-4.9886	1.4305	-0.49616	0.1967	0.5644	-1.0088	0.12658
K-P3	2.278	-4.9908	1.5946	-0.45161	0.1141	0.50873	-0.96427	0.3251
PI-A1	2.1759	2.4394	0.12271	-0.39712	-0.52426	-1.8758	-0.54603	-0.43396
PI-A2	2.5194	2.0957	0.43303	-0.29149	-0.72436	-2.0041	-0.66549	-0.84196
PI-A3	2.9058	2.2603	-0.15474	-0.61506	-0.11456	-1.0601	-0.38256	-0.8932
PI-L1	1.972	1.8006	0.86752	-0.14488	1.51	0.15068	0.35721	-0.18571
PI-L2	1.4157	1.741	1.1415	0.40036	1.7152	-0.013907	0.56283	0.2671
PI-L3	1.8191	1.3582	0.9303	0.14416	1.9277	0.27562	0.59023	-0.050591
PI-P1	2.7173	2.6964	0.20863	-0.32944	-0.76493	-0.94971	0.49846	0.60438
PI-P2	2.451	2.9255	0.40944	0.2721	-0.20268	-0.11394	1.143	1.0306
PI-P3	2.8554	2.996	0.1012	-0.23356	-0.45936	-0.53062	0.55734	0.34542

## Sheet: PLSDA SCORE ROOTS
	Comp 1	Comp 2	Comp 3	Comp 4	Comp 5	Comp 6	Comp 7	Comp 8
E-A1	-3.0876	-0.067999	-0.087078	0.16344	-1.5413	0.30766	0.32917	0.6102
E-A2	-2.7305	-0.66911	-0.6961	-0.19957	-1.9983	0.80898	-0.39315	0.12109
E-A3	-2.6403	-0.60436	-1.3885	-0.88576	-3.0867	0.31072	-1.1463	-0.033028
E-L1	-2.908	0.30928	1.3995	0.27869	-0.36605	-0.94595	0.25941	-0.11766
E-L2	-2.8466	-0.36172	0.74629	0.83325	-0.35072	-0.22389	-0.045144	-0.56419
E-L3	-3.719	-0.44574	0.54233	0.61341	-0.081856	0.078914	0.74272	0.67885
E-P1	-2.8798	-0.085254	1.4343	0.54513	0.12449	-0.075873	0.54188	0.18906
E-P2	-2.7292	0.15073	1.6252	1.0262	0.36616	-0.24964	-0.13484	-0.32347
E-P3	-3.2368	-0.42654	0.16392	0.51686	-0.45244	0.18806	0.035177	0.047695
G-A1	-0.51507	-0.15023	-0.98911	-0.61048	0.34509	-1.581	-1.4477	-0.59708
G-A2	-0.83216	-0.35384	-1.1865	-0.1802	1.6292	0.42749	-0.8159	-0.43994
G-A3	-1.2436	0.26855	-0.36889	-0.088389	1.6178	-0.8737	-0.31529	-0.18636
G-L1	-1.2434	0.16051	-1.3026	-0.75299	1.2191	0.68782	0.55273	-0.30572
G-L2	-0.7531	0.28519	-1.5936	-0.69431	0.094173	-0.21383	-0.20454	-0.37036
G-L3	-1.1235	0.19618	-0.91338	-0.50578	1.4022	0.41135	0.41684	-0.27053
G-P1	-0.41556	-0.099504	0.84073	-1.3856	1.9101	0.65207	0.10933	0.29466
G-P2	-0.26551	0.035006	1.0443	-1.1386	1.6022	-0.15666	-0.30481	0.13106
G-P3	-0.20204	-0.40812	0.73749	-1.3533	1.8753	0.4814	-0.32035	-0.094905
K-A1	1.003	-1.6159	-0.45548	0.026051	1.1698	-0.53845	2.1035	1.4045
K-A2	1.8687	-1.7994	-0.34348	-0.066299	0.52329	-0.31678	1.2912	0.011921
K-A3	2.2274	-2.0913	-0.60253	-0.56234	-0.19658	-0.21872	0.69336	-0.13861
K-L1	1.7912	-1.4654	-2.1864	0.97501	0.038588	0.32965	0.35351	-0.087343
K-L2	1.6451	-1.6969	-2.4996	1.7298	0.67625	0.61667	0.060162	-0.59427
K-L3	1.5392	-1.1071	-2.2905	0.26864	-0.38764	-0.88642	0.87105	0.37402
K-P1	2.9682	-2.8193	2.4254	-0.34757	-1.1079	0.0062091	-0.10835	-0.23385
K-P2	2.6613	-2.4485	2.1436	0.098158	-0.89497	0.30057	-0.14314	-0.01348
K-P3	2.4705	-2.7662	2.3633	0.2802	-0.57459	0.1989	-0.19819	-0.51949
PI-A1	1.9048	1.996	-0.33718	-0.5254	-2.2236	-0.37178	-0.46664	-0.14475
PI-A2	2.0059	1.4489	-0.52288	-0.40744	-1.893	0.28081	-0.10337	0.9148
PI-A3	1.935	1.3839	-0.17588	-0.29366	-2.3042	-0.14904	-0.6425	-0.28965
PI-L1	1.7379	1.7152	0.39683	0.37105	0.74658	0.07345	-1.7314	0.35794
PI-L2	1.6815	1.1257	0.30319	1.1336	1.5502	0.31794	-2.4751	0.27124
PI-L3	1.6422	1.7217	0.14113	0.56787	0.83741	-0.12594	-2.4198	0.97062
PI-P1	1.5099	3.771	0.60541	0.27181	-0.072746	0.058127	2.0926	-0.19504
PI-P2	1.5721	3.2803	0.39679	-0.19263	-0.50628	0.050228	1.3515	-0.27725
PI-P3	1.2078	3.6343	0.62998	0.49118	0.31088	0.34063	1.6124	-0.58068

## Sheet: PLSDA SCORE ROOT EXUDATES
	Comp 1	Comp 2	Comp 3	Comp 4	Comp 5	Comp 6	Comp 7	Comp 8
E-A1	-2.2102	-3.1139	0.86436	0.024104	-0.98578	0.025906	0.069928	-0.40572
E-A2	-2.4258	-3.2705	0.63246	-0.052313	-0.76193	0.32342	0.15641	-0.4384
E-A3	-2.2489	-3.5842	0.67939	-0.14094	-0.85878	0.36681	0.3092	-0.10599
E-L1	-4.3491	4.4771	0.67932	-0.76834	0.67146	-0.59207	0.2876	-0.18706
E-L2	-4.3331	4.4297	1.0084	-0.46973	0.73696	-0.79098	0.2207	-0.32449
E-L3	-4.1063	4.1026	0.90518	-0.56538	0.90657	-0.56617	0.086199	-0.16828
E-P1	-1.5102	-2.8331	0.81233	0.42507	-1.0836	0.083698	-0.32373	-0.11309
E-P2	-1.596	-2.765	0.88752	0.51432	-0.95937	0.01866	-0.33309	-0.12268
E-P3	-1.1607	-2.7591	1.1953	1.0631	-0.50059	0.48923	-0.20173	-0.41459
G-A1	-0.7793	-1.7523	-0.99781	-0.85176	0.81102	0.80542	-0.30782	0.34651
G-A2	-0.38378	-2.1723	-1.0253	-0.53727	0.50215	0.13361	-0.035144	0.9893
G-A3	-0.91764	-2.9505	-0.61035	-0.69451	0.32306	0.55146	0.16622	0.99841
G-L1	-0.71396	-1.6144	-0.92836	-0.33664	0.79536	0.60313	-0.16787	0.85662
G-L2	-0.81983	-1.65	-1.2606	-0.79795	0.86544	0.73181	-0.043621	0.7589
G-L3	0.2721	-2.1196	-1.3447	-0.59713	0.23152	-0.21544	-0.53082	0.23018
G-P1	0.7366	-2.1696	-0.55354	-0.19151	0.033899	-1.2663	-1.0429	-0.28444
G-P2	0.87977	-2.5323	-0.6671	-0.21471	-0.013747	-0.77797	-0.81822	-0.10321
G-P3	0.81424	-2.4872	-0.48356	-0.15014	0.093601	-0.77266	-0.70994	0.023024
K-A1	0.76672	4.5474	-1.5888	0.24619	-1.3198	-0.11187	-0.90321	-1.0331
K-A2	1.0733	2.7631	-2.5313	-1.7198	-0.88353	-0.53091	0.53414	0.37736
K-A3	1.011	3.3463	-2.3995	-1.9187	-1.2512	-0.87624	0.29119	0.38346
K-L1	1.1032	-1.8216	-1.3464	1.3224	0.8673	-0.59586	0.7141	-1.0257
K-L2	1.2355	-1.9542	-1.418	1.2197	0.77308	-0.24541	1.1812	-0.6745
K-L3	1.0827	-2.087	-1.5565	1.2549	0.85017	-0.21336	1.1103	-0.79923
K-P1	0.32106	2.3023	-0.54201	3.6563	0.19738	-0.42746	-0.65951	0.13566
K-P2	-0.061997	4.502	-1.5472	1.7929	-0.39023	0.74513	-0.43696	0.37069
K-P3	-0.53276	4.2637	-0.29671	2.5766	-0.67959	1.4302	0.51516	1.1082
PI-A1	1.9618	0.57766	1.5622	-0.66224	-0.66229	0.03587	1.2899	-0.0036595
PI-A2	1.6675	0.5322	0.90759	-0.32534	0.29238	0.28022	0.62735	-0.36931
PI-A3	2.1114	-0.057938	1.5776	-0.49095	-1.0437	-0.37185	1.0546	0.43296
PI-L1	1.6602	1.7454	0.75082	-1.1248	0.3719	1.1175	-0.41985	-0.97352
PI-L2	2.0732	1.7249	0.50363	-1.0475	0.57024	1.1577	-0.5289	-0.87617
PI-L3	2.1419	2.0021	0.87077	-1.4314	0.20724	1.4187	-0.35098	-0.6099
PI-P1	2.3873	0.8826	2.5336	0.38908	0.61934	-0.36878	-0.41654	0.18637
PI-P2	2.5151	0.87288	2.3483	0.25608	0.21144	-0.99305	-0.24516	0.99124
PI-P3	2.3348	0.62265	2.379	0.34817	0.46263	-0.60218	-0.13818	0.84415

## Sheet: PLSDA VIP SCORES ACCESS. ALONE
	Comp. 1	Comp. 2	Comp. 3
LU	1.9484	1.8392	1.837
QE	1.8212	1.7221	1.6861
4 HA	1.6906	1.6684	1.6636
M TA	1.5753	1.4864	1.4505
SAA	1.4922	1.4079	1.3982
CAT	1.3232	1.4409	1.4311
PTA	1.1196	1.0672	1.0619
VN	0.87013	0.82668	0.80726
4 CBA	0.75023	0.71855	0.70715
OR	0.72822	0.87465	0.86085
RU	0.58303	0.62759	0.62076
PA	0.49169	0.53001	0.54858
SY	0.46962	0.44316	0.50629
VIT	0.42181	0.45629	0.58536
SA	0.39396	0.6549	0.68437
ECAT	0.33173	0.52271	0.56842
DA	0.31281	0.54261	0.5702
P CA	0.22846	0.41297	0.41476
VA	0.22244	0.22131	0.27688
HYP	0.14487	0.13722	0.241
FA	0.0035974	0.42716	0.42302

## Sheet: PLSDA VIP SCORES SHOOTS
	Comp. 1	Comp. 2	Comp. 3
CAT	1.954	1.9163	1.9065
PTA	1.8679	1.8348	1.8241
RU	1.6047	1.5861	1.5776
VN	1.5823	1.5536	1.5489
M TA	1.5715	1.5588	1.5505
4 HA	1.3213	1.296	1.3072
OR	1.2926	1.2807	1.2768
PA	0.6544	0.64619	0.64315
SAA	0.63594	0.66034	0.65683
QE	0.62867	0.70988	0.70942
P CA	0.51269	0.54718	0.544
VA	0.51268	0.56808	0.56513
VIT	0.49237	0.49368	0.51406
ECAT	0.4004	0.46228	0.46143
4 CBA	0.3896	0.40724	0.43086
SA	0.37063	0.51042	0.51207
DA	0.36707	0.4178	0.44287
HYP	0.32535	0.32584	0.32633
LU	0.18329	0.22569	0.27211
FA	0.08856	0.26473	0.26858
SY	0.021449	0.13116	0.26375

[truncated: 2 more sheets: PLSDA VIP SCORES ROOTS, PLSDA VIP SCORES ROOT EXUDATES]
